# Supplementary material for: Population genetics of group B Streptococcus from maternal carriage in an ethnically diverse community in London
Source: Front Microbiol. 2023 May 18;14:1185753. doi: 10.3389/fmicb.2023.1185753 (PMC10233156; doi:10.3389/fmicb.2023.1185753)
Supplement: Supplementary file 1 [file Table_1.XLSX]

## Sheet: Supplementary_Data_1_230302
Lane ID	Sample Accession	Maternal ethnicity	Year of collection	Sequence Type (ST)	Clonal Complex (CC)	CC cluster	Serotype	alp type	Fastbaps Symmetric Level 1	Fastbaps Optimised Symmetric Level 1	Fastbaps Optimised Symmetric Level 2	PBP2x type	TET resistance determinants	MLS resistance determinants	Clarithromycin phenotype	Clindamycin phenotype
25292_2#105	ERS2304677	White British	2015	569	8/10	CC8/10-B	II	alpha	5	13	39	PBP2x-1	tetM	-	S	S
25292_2#106	ERS2304678	White other	2015	1	1	CC1-A	V	alp23	4	4	9	PBP2x-1	tetM	-	S	S
25292_2#107	ERS2304679	White British	2015	17	17	CC17-B	III	rib	1	1	2	PBP2x-2	tetM	-	S	S
25292_2#108	ERS2304680	White other	2015	1	1	CC1-A	V	alp23	4	4	9	PBP2x-1	tetM	ermB	R	R
25292_2#109	ERS2304681	S. Asian	2015	5	1	CC1-E	Ia	alp1	4	3	7	PBP2x-4	tetM	-	S	S
25292_2#110	ERS2304682	S. Asian	2015	529	19	CC19-C	III	rib	3	14	41	PBP2x-1	tetO	-	S	S
25292_2#111	ERS2304683	White British	2015	19	19	CC19-A	V	alp1	3	14	44	PBP2x-1	tetM	-	S	S
25292_2#112	ERS2304684	S. Asian	2015	130	130	NA	IX	alpha	5	12	31	PBP2x-4	-	-	S	S
25292_2#113	ERS2304685	White other	2015	144	23	CC23-B	Ia	rib	2	10	25	PBP2x-5	tetM	-	S	S
25292_2#114	ERS2304686	White other	2015	22	22	NA	II	alpha	5	6	15	PBP2x-4	tetM	ermA	R	S
25292_2#115	ERS2304687	White British	2015	12	8/10	CC8/10-C	II	alpha	5	13	39	PBP2x-1	tetO	ermA	R	R
25292_2#116	ERS2304688	Black	2015	28	19	CC19-E	II	rib	3	9	23	PBP2x-1	tetM,tetO	ermB	R	R
25292_2#117	ERS2304689	White British	2015	1	1	CC1-A	II	alp23	4	11	30	PBP2x-1	tetM	-	S	S
25292_2#118	ERS2304690	Black	2015	452	452	NA	IV	alpha	2	8	20	PBP2x-5	-	-	S	S
25292_2#120	ERS2304692	Black	2015	452	452	NA	IV	alpha	2	8	20	PBP2x-5	-	-	S	S
25292_2#121	ERS2304693	White British	2015	17	17	CC17-A	III	rib	1	1	1	PBP2x-2	tetM	-	S	S
25292_2#122	ERS2304694	Black	2015	17	17	CC17-A	III	rib	1	1	1	PBP2x-2	tetM	-	S	S
25292_2#123	ERS2304695	White British	2015	1435	1	CC1-C	II	alp1	4	11	30	PBP2x-1	tetM	-	S	S
25292_2#124	ERS2304696	White British	2015	459	1	CC1-B	IV	alp1	4	11	29	PBP2x-1	tetM	ermA	R	R
25292_2#125	ERS2304697	Black	2015	19	19	CC19-A	V	alp1	3	14	44	PBP2x-1	tetM	-	S	S
25292_2#126	ERS2304698	White other	2015	477	23	CC23-C	III	alp1	2	5	14	PBP2x-5	tetS	-	S	S
25292_2#127	ERS2304699	White other	2015	1	1	CC1-A	V	alp23	4	4	9	PBP2x-1	tetM	ermB	R	R
25292_2#128	ERS2304700	S. Asian	2015	978	23	CC23-C	III	alp23	2	5	14	PBP2x-5	-	-	S	S
25292_2#132	ERS2304704	White other	2015	17	17	CC17-A	III	rib	1	1	1	PBP2x-2	tetM	-	S	S
25292_2#133	ERS2304705	White British	2015	459	1	CC1-B	IV	alp1	4	11	29	PBP2x-1	tetM	ermA	R	R
25292_2#134	ERS2304706	White other	2015	1	1	CC1-A	V	alp23	4	4	9	PBP2x-1	tetM	-	S	S
25292_2#136	ERS2304708	S. Asian	2015	1	1	CC1-A	Ia	alp23	4	11	30	PBP2x-1	tetM	-	S	S
25292_2#43	ERS2304615	Black	2014	19	19	CC19-B	III	rib	3	14	43	PBP2x-1	tetM	-	S	S
25292_2#45	ERS2304617	Black	2014	1	1	CC1-D	VI	alpha	4	2	5	PBP2x-1	-	-	S	S
25292_2#47	ERS2304619	White British	2014	28	19	CC19-E	II	rib	3	9	22	PBP2x-1	tetM	-	S	S
25292_2#48	ERS2304620	Black	2014	1	1	CC1-A	Ib	alp23	4	11	30	PBP2x-1	-	ermB	R	R
25292_2#50	ERS2304622	Black	2014	255	8/10	CC8/10-F	Ib	alp1	5	13	36	PBP2x-1	-	-	S	S
25292_2#52	ERS2304624	White other	2014	1	1	CC1-A	V	alp23	4	4	9	PBP2x-1	tetM	ermB	R	R
25292_2#53	ERS2304625	Black	2014	24	23	CC23-A	Ia	alpha	2	10	26	PBP2x-5	tetM	-	S	S
25292_2#54	ERS2304626	S. Asian	2014	520	19	CC19-E	II	rib	3	9	23	PBP2x-1	tetM	-	S	S
25292_2#55	ERS2304627	White British	2014	1624	1	CC1-E	VII	alpha+rib	4	11	30	PBP2x-1	tetM	-	S	S
25292_2#56	ERS2304628	White British	2014	17	17	CC17-A	III	alp23+rib	1	1	1	PBP2x-2	tetM	-	S	S
25292_2#59	ERS2304631	S. Asian	2015	196	1	CC1-B	IV	alp1	4	11	29	PBP2x-1	tetM	-	S	S
25292_2#60	ERS2304632	Black	2014	17	17	CC17-A	III	rib	1	1	1	PBP2x-2	tetM	-	S	S
25292_2#61	ERS2304633	S. Asian	2015	19	19	CC19-A	V	alp1	3	14	44	PBP2x-1	tetM	ermA, mefA, msrD	R	S
25292_2#62	ERS2304634	Black	2014	19	19	CC19-B	V	rib	3	14	40	PBP2x-1	tetM	ermT	R	S
25292_2#63	ERS2304635	Black	2014	8	8/10	CC8/10-A	Ib	alpha	5	13	38	PBP2x-1	tetM	-	S	S
25292_2#65	ERS2304637	Black	2014	110	19	CC19-B	V	rib	3	14	40	PBP2x-1	tetM	mefA, msrD	R	S
25292_2#66	ERS2304638	White other	2015	17	17	CC17-A	III	rib	1	1	1	PBP2x-2	tetM	-	S	S
25292_2#67	ERS2304639	S. Asian	2014	1	1	CC1-A	V	alp23	4	4	9	PBP2x-1	tetM	-	S	S
25292_2#68	ERS2304640	White British	2014	23	23	CC23-A	Ia	alp1	2	10	27	PBP2x-5	tetM	mefA, msrD	R	S
25292_2#69	ERS2304641	Black	2014	17	17	CC17-B	III	rib	1	1	2	PBP2x-2	tetM	-	S	S
25292_2#70	ERS2304642	White other	2015	10	8/10	CC8/10-B	II	alpha	5	13	39	PBP2x-1	tetM	ermA	R	S
25292_2#71	ERS2304643	Other	2015	1	1	CC1-D	Ia	alpha	4	2	6	PBP2x-1	-	-	S	S
25292_2#72	ERS2304644	White other	2015	23	23	CC23-A	Ia	alp1	2	10	27	PBP2x-5	tetM	-	S	S
25292_2#73	ERS2304645	Other	2015	23	23	CC23-A	Ia	alp1	2	10	27	PBP2x-5	tetM	-	S	S
25292_2#74	ERS2304646	White British	2015	19	19	CC19-A	V	alp1	3	14	44	PBP2x-1	tetM	-	S	S
25292_2#77	ERS2304649	S. Asian	2015	1	1	CC1-D	VI	alpha	4	2	5	PBP2x-1	-	-	S	S
25292_2#78	ERS2304650	S. Asian	2015	17	17	CC17-A	III	rib	1	1	1	PBP2x-2	tetM	-	S	S
25292_2#79	ERS2304651	Black	2015	3	1	CC1-A	V	rib	4	11	30	PBP2x-1	tetM	-	S	S
25292_2#80	ERS2304652	White British	2015	529	19	CC19-C	III	rib	3	14	41	PBP2x-1	tetO	-	S	S
25292_2#82	ERS2304654	White other	2015	17	17	CC17-A	III	rib	1	1	1	PBP2x-2	tetM	ermB	R	R
25292_2#83	ERS2304655	White other	2015	8	8/10	CC8/10-A	Ib	alpha	5	13	38	PBP2x-1	tetM	-	S	S
25292_2#84	ERS2304656	Black	2015	17	17	CC17-B	III	rib	1	1	2	PBP2x-2	tetM	-	S	S
25292_2#85	ERS2304657	S. Asian	2015	1625	17	CC17-A	III	rib	1	1	1	PBP2x-2	tetO	ermB, mefA, msrD	R	R
25292_2#86	ERS2304658	White other	2015	10	8/10	CC8/10-B	II	alpha	5	13	39	PBP2x-1	tetM	-	S	S
25292_2#87	ERS2304659	White other	2015	17	17	CC17-A	III	rib	1	1	1	PBP2x-2	tetM	-	S	S
25292_2#88	ERS2304660	White other	2015	1626	1	CC1-A	V	alp23	4	4	9	PBP2x-1	tetM	ermB	R	R
25292_2#90	ERS2304662	White British	2015	17	17	CC17-B	III	rib	1	1	2	PBP2x-2	tetM	-	S	S
25292_2#91	ERS2304663	White other	2015	23	23	CC23-A	Ia	alp1	2	10	27	PBP2x-5	tetM	-	S	S
25292_2#92	ERS2304664	S. Asian	2015	23	23	CC23-C	III	alp23	2	5	14	PBP2x-5	tetM	-	S	S
25292_2#93	ERS2304665	White other	2015	8	8/10	CC8/10-A	V	alpha	5	13	39	PBP2x-1	tetM	-	S	S
25292_2#94	ERS2304666	Other	2015	498	23	CC23-A	Ia	alpha	2	10	26	PBP2x-5	tetM	-	S	S
25292_2#96	ERS2304668	White British	2015	19	19	CC19-F	III	rib	3	14	43	PBP2x-1	-	-	S	S
25292_2#98	ERS2304670	Black	2015	1	1	CC1-A	V	alp23	4	4	9	PBP2x-1	tetM	-	S	S
26077_6#1	ERS2476306	Other	2014	1	1	CC1-A	V	alp23	4	4	9	PBP2x-1	tetM	-	S	S
26077_6#10	ERS2476315	White British	2014	23	23	CC23-A	Ia	alp1	2	10	27	PBP2x-5	tetM	-	S	S
26077_6#100	ERS2476407	White other	2014	23	23	CC23-A	Ia	alp1	2	10	27	PBP2x-5	tetM	-	S	S
26077_6#101	ERS2476408	Other	2015	1	1	CC1-A	V	alp23	4	4	9	PBP2x-1	tetM	-	S	S
26077_6#102	ERS2476409	White other	2015	335	19	CC19-B	III	rib	3	14	43	PBP2x-1	tetM	ermA	R	S
26077_6#103	ERS2476410	S. Asian	2015	1	1	CC1-A	V	alp23	4	4	9	PBP2x-1	tetM	ermB	R	R
26077_6#104	ERS2476411	Black	2015	139	1	CC1-A	II	rib	4	11	30	PBP2x-1	-	-	S	S
26077_6#105	ERS2476412	Black	2015	1627	1	CC1-A	II	alpha	4	11	30	PBP2x-1	tetM	-	S	S
26077_6#107	ERS2476414	White other	2015	17	17	CC17-A	III	rib	1	1	1	PBP2x-2	tetM	-	S	S
26077_6#108	ERS2476415	S. Asian	2014	28	19	CC19-E	II	rib	3	9	23	PBP2x-1	tetM	-	S	S
26077_6#109	ERS2476416	White British	2015	8	8/10	CC8/10-A	Ib	alpha	5	13	38	PBP2x-1	tetM	-	S	S
26077_6#11	ERS2476316	Black	2014	1	1	CC1-A	V	alp23	4	4	9	PBP2x-1	tetM	-	S	S
26077_6#110	ERS2476417	S. Asian	2015	529	19	CC19-C	III	rib	3	14	41	PBP2x-1	tetO	mefA, msrD	S	S
26077_6#111	ERS2476418	White other	2015	1	1	CC1-A	V	alp23	4	4	9	PBP2x-1	tetM	-	S	S
26077_6#112	ERS2476419	Black	2015	24	23	CC23-A	Ia	alpha	2	10	26	PBP2x-5	tetM	-	S	S
26077_6#113	ERS2476420	S. Asian	2015	19	19	CC19-B	III	rib	3	14	43	PBP2x-1	tetM	mefA, msrD	R	S
26077_6#114	ERS2476421	Black	2015	1	1	CC1-A	V	alp23	4	4	9	PBP2x-1	tetM	-	S	S
26077_6#115	ERS2476422	Other	2015	23	23	CC23-A	Ia	alp1	2	10	27	PBP2x-5	tetM	-	S	S
26077_6#116	ERS2476423	S. Asian	2015	130	130	NA	IX	alpha	5	12	31	PBP2x-4	-	-	S	S
26077_6#118	ERS2476425	S. Asian	2015	1	1	CC1-A	II	alp23	4	11	30	PBP2x-1	-	ermA	R	S
26077_6#119	ERS2476426	S. Asian	2015	23	23	CC23-A	Ia	alp1	2	10	27	PBP2x-5	tetM	-	R	R
26077_6#12	ERS2476317	S. Asian	2014	1	1	CC1-A	II	alp23	4	11	30	PBP2x-1	tetM	ermA	R	S
26077_6#122	ERS2476429	Black	2015	335	19	CC19-B	III	rib	3	14	43	PBP2x-1	tetM	ermA	R	S
26077_6#123	ERS2476430	White British	2014	1	1	CC1-A	V	alp23	4	4	9	PBP2x-1	tetM	-	S	S
26077_6#124	ERS2476431	White other	2015	22	22	NA	II	alpha	5	6	15	PBP2x-4	tetM	-	S	S
26077_6#125	ERS2476432	S. Asian	2014	23	23	CC23-A	Ia	alp1	2	10	27	PBP2x-5	tetM	-	S	S
26077_6#126	ERS2476433	Black	2014	28	19	CC19-E	II	rib	3	9	23	PBP2x-1	tetM	-	S	S
26077_6#127	ERS2476434	S. Asian	2014	17	17	CC17-A	III	rib	1	1	1	PBP2x-2	tetO	ermB	R	R
26077_6#128	ERS2476435	S. Asian	2014	1628	19	CC19-D	III	rib	3	14	43	PBP2x-1	-	-	S	S
26077_6#13	ERS2476318	Black	2014	28	19	CC19-E	II	rib	3	9	22	PBP2x-1	tetO	-	S	S
26077_6#130	ERS2476437	Black	2014	19	19	CC19-A	V	alp1	3	14	44	PBP2x-1	tetM	-	S	S
26077_6#131	ERS2476438	Black	2014	24	23	CC23-A	Ia	alpha	2	10	26	PBP2x-5	tetM	-	S	S
26077_6#132	ERS2476439	S. Asian	2014	1629	19	CC19-A	III	rib	3	14	43	PBP2x-1	tetM	-	S	S
26077_6#133	ERS2476440	Black	2015	24	23	CC23-A	Ia	alpha	2	10	26	PBP2x-5	tetM	-	S	S
26077_6#134	ERS2476441	Black	2015	1	1	CC1-A	Ib	alp23	4	11	30	PBP2x-1	tetM	ermB	R	R
26077_6#135	ERS2476442	White other	2015	23	23	CC23-C	Ia	alp23	2	5	13	PBP2x-5	-	-	S	S
26077_6#137	ERS2476444	White other	2015	8	8/10	CC8/10-A	Ib	alpha	5	13	38	PBP2x-1	tetM	-	S	S
26077_6#14	ERS2476319	Black	2014	327	19	CC19-A	V	alpha	3	14	44	PBP2x-1	tetM	-	S	S
26077_6#141	ERS2476448	Black	2015	23	23	CC23-A	Ia	alp1	2	10	27	PBP2x-5	tetM	-	S	S
26077_6#142	ERS2476449	S. Asian	2015	19	19	CC19-D	III	rib	3	14	43	PBP2x-1	-	ermA	R	S
26077_6#143	ERS2476450	Black	2015	569	8/10	CC8/10-B	II	alpha	5	13	39	PBP2x-1	tetM	-	S	S
26077_6#144	ERS2476451	White British	2014	22	22	NA	II	alpha	5	6	16	PBP2x-4	tetM	ermB	R	R
26077_6#145	ERS2476452	Black	2014	1	1	CC1-A	II	alp23	4	11	30	PBP2x-1	-	-	S	S
26077_6#146	ERS2476453	S. Asian	2014	1	1	CC1-A	V	alp23	4	4	9	PBP2x-1	tetM	ermB	R	R
26077_6#147	ERS2476454	S. Asian	2015	19	19	CC19-A	V	alp1	3	14	44	PBP2x-1	tetM	-	S	S
26077_6#148	ERS2476455	Black	2015	23	23	CC23-C	III	alp23	2	5	14	PBP2x-5	tetO	-	S	S
26077_6#149	ERS2476456	White British	2015	19	19	CC19-D	III	rib	3	14	43	PBP2x-1	tetM	-	S	S
26077_6#15	ERS2476320	White British	2014	19	19	CC19-A	V	alp1	3	14	44	PBP2x-1	tetM,tetO	ermB	S	R
26077_6#151	ERS2476458	White other	2015	17	17	CC17-B	III	rib	1	1	2	PBP2x-2	tetM	-	S	S
26077_6#152	ERS2476459	S. Asian	2015	196	1	CC1-B	IV	alp1	4	11	29	PBP2x-1	tetM	-	S	S
26077_6#153	ERS2476460	Black	2015	1630	1	CC1-D	VI	alpha	4	2	5	PBP2x-1	-	-	S	S
26077_6#155	ERS2476462	White other	2015	28	19	CC19-E	II	rib	3	9	22	PBP2x-1	tetM	-	S	S
26077_6#156	ERS2476463	White other	2015	12	8/10	CC8/10-C	II	alpha	5	13	37	PBP2x-1	tetO	-	S	S
26077_6#157	ERS2476464	Black	2015	4	1	CC1-E	Ia	alp1	4	3	7	PBP2x-4	-	-	S	S
26077_6#158	ERS2476465	Black	2015	1	1	CC1-A	V	alp23	4	4	9	PBP2x-1	tetM	-	S	S
26077_6#159	ERS2476466	Black	2015	8	8/10	CC8/10-A	Ib	alpha	5	13	38	PBP2x-1	tetM	-	S	S
26077_6#16	ERS2476321	White British	2014	23	23	CC23-A	Ia	alp1	2	10	27	PBP2x-5	tetM	-	S	S
26077_6#160	ERS2476467	White other	2015	452	452	NA	IV	alpha	2	8	20	PBP2x-5	-	-	S	S
26077_6#161	ERS2476468	White British	2014	27	19	CC19-C	III	rib	3	14	42	PBP2x-1	tetO	-	S	S
26077_6#162	ERS2476469	White other	2014	4	1	CC1-E	Ia	alp1	4	3	7	PBP2x-4	tetM	-	S	S
26077_6#163	ERS2476470	Black	2014	136	1	CC1-B	IV	alp1	4	11	29	PBP2x-1	tetM	ermA	R	R
26077_6#164	ERS2476471	White other	2014	19	19	CC19-A	III	rib	3	14	43	novel-1	tetM	ermB	R	R
26077_6#166	ERS2476473	S. Asian	2015	196	1	CC1-B	IV	alp1	4	11	29	PBP2x-1	-	-	S	S
26077_6#168	ERS2476475	Black	2015	1	1	CC1-A	V	alp23	4	4	9	PBP2x-1	tetM	ermB	R	R
26077_6#169	ERS2476476	White British	2015	1631	19	CC19-B	III	rib	3	14	43	PBP2x-1	-	-	S	S
26077_6#17	ERS2476322	S. Asian	2014	2	1	CC1-A	V	alp1	4	4	10	PBP2x-1	tetM	-	S	S
26077_6#170	ERS2476477	White other	2015	144	23	CC23-B	Ia	rib	2	10	25	PBP2x-5	tetM	-	S	S
26077_6#171	ERS2476478	Black	2014	144	23	CC23-B	Ia	rib	2	10	25	PBP2x-5	tetM	-	S	S
26077_6#172	ERS2476479	S. Asian	2014	1	1	CC1-A	II	alp23	4	11	30	PBP2x-1	tetM	-	S	S
26077_6#173	ERS2476480	White other	2014	27	19	CC19-C	V	rib	3	14	42	PBP2x-1	tetO	-	R	IR
26077_6#174	ERS2476481	Black	2014	17	17	CC17-A	III	rib	1	1	1	PBP2x-2	tetM	-	S	S
26077_6#175	ERS2476483	White British	2014	1	1	CC1-A	V	alp23	4	4	9	PBP2x-1	tetM	-	R	R
26077_6#176	ERS2476484	White British	2014	136	1	CC1-B	IV	alp1	4	11	29	PBP2x-1	tetM	ermA	S	S
26077_6#177	ERS2476485	S. Asian	2014	1440	1	CC1-A	Ib	alp23	4	11	30	PBP2x-1	tetM	-	S	S
26077_6#178	ERS2476486	Black	2015	1632	1	CC1-A	IV	alp1	4	11	29	PBP2x-1	tetM	-	S	S
26077_6#179	ERS2476487	S. Asian	2014	19	19	CC19-B	V	rib	3	14	40	PBP2x-1	tetM	ermT	S	S
26077_6#18	ERS2476323	S. Asian	2014	1	1	CC1-A	V	alp23	4	4	9	PBP2x-1	tetM	-	S	S
26077_6#180	ERS2476488	White British	2014	19	19	CC19-F	III	rib	3	14	43	PBP2x-1	tetM	ermA	R	S
26077_6#182	ERS2476490	Black	2015	19	19	CC19-A	III	rib	3	14	43	PBP2x-1	tetM	-	S	S
26077_6#183	ERS2476491	White British	2014	23	23	CC23-A	Ia	alp1	2	10	27	PBP2x-5	tetM	mefA, msrD	R	S
26077_6#184	ERS2476492	Black	2014	19	19	CC19-B	III	rib	3	14	43	PBP2x-1	tetM	-	S	S
26077_6#185	ERS2476493	Other	2015	26	26	NA	V	negative	5	7	19	PBP2x-4	tetM	-	S	S
26077_6#186	ERS2476494	S. Asian	2014	19	19	CC19-A	V	alp1	3	14	44	PBP2x-1	tetM	-	S	S
26077_6#187	ERS2476496	Black	2014	1	1	CC1-A	V	alp23	4	4	9	PBP2x-1	tetM	ermB	R	R
26077_6#188	ERS2476497	Black	2014	796	1	CC1-A	V	alp23	4	4	9	PBP2x-1	tetM	-	S	S
26077_6#189	ERS2476498	White other	2014	23	23	CC23-A	Ia	alp1	2	10	27	PBP2x-5	tetM	mefA, msrD	S	S
26077_6#19	ERS2476324	S. Asian	2015	4	1	CC1-E	II	alp1	4	3	8	PBP2x-4	-	-	S	S
26077_6#190	ERS2476499	White British	2014	291	17	CC17-C	IV	rib	1	1	3	PBP2x-2	tetM	-	S	S
26077_6#191	ERS2476500	S. Asian	2014	1	1	CC1-A	V	alp23	4	4	9	PBP2x-1	tetM	-	S	S
26077_6#192	ERS2476501	Black	2014	2	1	CC1-A	II	rib	4	11	30	PBP2x-1	tetM	-	S	S
26077_6#193	ERS2476502	White British	2014	28	19	CC19-E	II	rib	3	9	22	novel-2	tetM	ermA	R	S
26077_6#194	ERS2476503	S. Asian	2014	17	17	CC17-A	III	rib	1	1	1	PBP2x-2	tetM	-	S	S
26077_6#195	ERS2476504	White British	2014	23	23	CC23-A	Ia	alp1	2	10	27	PBP2x-5	tetM	-	S	S
26077_6#196	ERS2476505	Black	2014	529	19	CC19-C	III	rib	3	14	41	PBP2x-1	tetO	-	S	S
26077_6#199	ERS2476508	White other	2014	19	19	CC19-F	III	rib	3	14	43	PBP2x-1	tetM	-	S	S
26077_6#2	ERS2476307	Black	2014	8	8/10	CC8/10-A	Ib	alpha	5	13	38	PBP2x-1	tetM	-	S	S
26077_6#20	ERS2476325	White other	2015	28	19	CC19-E	II	rib	3	9	23	PBP2x-1	tetM	mphC, msrA	R	R
26077_6#200	ERS2476509	White British	2015	28	19	CC19-E	II	rib	3	9	23	PBP2x-1	tetM,tetO	ermB	R	R
26077_6#201	ERS2476510	S. Asian	2015	1633	23	CC23-B	Ia	alp1	2	10	27	PBP2x-5	tetM	-	S	S
26077_6#202	ERS2476511	Black	2014	1	1	CC1-E	VII	alp23	4	11	30	PBP2x-1	tetM	-	S	S
26077_6#203	ERS2476512	S. Asian	2014	23	23	CC23-A	Ia	alp1	2	10	27	PBP2x-5	tetM	-	S	S
26077_6#205	ERS2476514	Black	2014	28	19	CC19-E	II	rib	3	9	23	PBP2x-1	tetM	-	S	S
26077_6#206	ERS2476515	White other	2015	19	19	CC19-A	V	alp1	3	14	44	PBP2x-1	tetM	-	S	S
26077_6#207	ERS2476516	White other	2014	17	17	CC17-A	III	rib	1	1	1	PBP2x-2	tetM	-	S	S
26077_6#208	ERS2476517	Black	2014	1441	8/10	CC8/10-A	Ib	alpha	5	13	38	PBP2x-1	tetM	-	S	S
26077_6#209	ERS2476518	S. Asian	2014	17	17	CC17-B	III	rib	1	1	2	PBP2x-2	tetM	-	S	S
26077_6#21	ERS2476326	S. Asian	2015	10	8/10	CC8/10-B	II	alpha	5	13	39	PBP2x-1	tetM	-	S	S
26077_6#211	ERS2476520	Black	2014	1	1	CC1-A	V	alpha+alp23	4	4	9	PBP2x-1	tetM	-	S	S
26077_6#212	ERS2476521	White other	2015	1	1	CC1-A	V	alp23	4	4	9	PBP2x-1	tetM	-	S	S
26077_6#214	ERS2476523	White British	2014	28	19	CC19-E	II	rib	3	9	23	PBP2x-1	tetM,tetO	ermB	R	R
26077_6#215	ERS2476524	Black	2014	1436	22	NA	II	alp1	5	6	17	PBP2x-4	-	-	S	S
26077_6#216	ERS2476525	Black	2015	130	130	NA	IX	alpha	5	12	31	PBP2x-4	-	-	S	S
26077_6#217	ERS2476526	White other	2015	1634	23	CC23-B	Ia	alp1	2	10	27	novel-3	tetM	-	S	S
26077_6#218	ERS2476527	S. Asian	2015	1	1	CC1-A	V	alp23	4	4	9	PBP2x-1	tetM	-	S	S
26077_6#219	ERS2476528	S. Asian	2015	8	8/10	CC8/10-A	Ib	alpha	5	13	38	PBP2x-1	tetM	-	S	S
26077_6#22	ERS2476327	White other	2015	12	8/10	CC8/10-D	II	alpha	5	13	38	PBP2x-1	tetM	-	S	S
26077_6#220	ERS2476529	Other	2015	3	1	CC1-E	II	alp1	4	11	30	PBP2x-1	tetM	-	S	S
26077_6#221	ERS2476530	White British	2015	88	23	CC23-C	Ia	alp23	2	5	13	PBP2x-5	tetM	ermA	R	S
26077_6#222	ERS2476531	White other	2015	12	8/10	CC8/10-C	II	alpha	5	13	37	PBP2x-1	tetO	ermA	R	S
26077_6#223	ERS2476532	White other	2015	297	1	CC1-F	IV	alp1	4	11	28	PBP2x-1	-	-	S	S
26077_6#224	ERS2476533	White other	2015	28	19	CC19-E	II	rib	3	9	23	PBP2x-1	tetM	-	S	S
26077_6#225	ERS2476534	Black	2015	8	8/10	CC8/10-A	Ib	alpha	5	13	38	PBP2x-1	tetM	-	S	S
26077_6#226	ERS2476535	S. Asian	2015	1	1	CC1-A	V	alp23	4	4	9	PBP2x-1	-	-	S	S
26077_6#227	ERS2476536	S. Asian	2015	28	19	CC19-E	II	rib	3	9	23	PBP2x-1	tetM	-	S	S
26077_6#228	ERS2476537	S. Asian	2014	1437	23	CC23-C	Ia	alp23	2	5	11	PBP2x-1	-	-	S	S
26077_6#229	ERS2476538	White other	2014	12	8/10	CC8/10-D	Ib	alpha	5	13	38	PBP2x-1	tetM	-	S	S
26077_6#23	ERS2476328	White other	2015	144	23	CC23-B	Ia	rib	2	10	25	PBP2x-5	tetM	-	S	S
26077_6#231	ERS2476540	White British	2014	17	17	CC17-A	III	rib	1	1	1	PBP2x-2	tetM	-	S	S
26077_6#232	ERS2476541	S. Asian	2014	28	19	CC19-E	II	rib	3	9	23	PBP2x-1	tetO	ermB	R	R
26077_6#233	ERS2476542	White British	2015	23	23	CC23-A	Ia	alp1	2	10	27	PBP2x-5	tetM	-	S	S
26077_6#234	ERS2476543	White other	2015	1	1	CC1-A	II	alp23	4	11	30	PBP2x-1	tetM	ermA	R	S
26077_6#235	ERS2476544	White British	2015	255	8/10	CC8/10-F	Ib	alp1	5	13	36	PBP2x-1	-	ermB	R	R
26077_6#236	ERS2476545	S. Asian	2015	1	1	CC1-A	Ia	alp23	4	11	30	PBP2x-1	tetM	-	S	S
26077_6#237	ERS2476546	Black	2015	24	23	CC23-A	Ia	alpha	2	10	26	PBP2x-5	tetM	-	S	S
26077_6#238	ERS2476547	S. Asian	2015	182	19	CC19-B	III	rib	3	14	43	PBP2x-1	tetM	-	S	R
26077_6#239	ERS2476548	White British	2014	17	17	CC17-A	III	rib	1	1	1	PBP2x-2	tetM	-	S	S
26077_6#24	ERS2476329	White other	2014	23	23	CC23-A	Ia	alp1	2	10	27	PBP2x-5	tetM	-	S	S
26077_6#240	ERS2476549	White British	2014	19	19	CC19-F	II	rib	3	9	21	PBP2x-1	tetM	-	S	S
26077_6#241	ERS2476550	White other	2015	23	23	CC23-D	III	alp23	2	5	12	PBP2x-5	-	-	S	S
26077_6#242	ERS2476551	S. Asian	2014	796	1	CC1-A	V	alp23	4	4	9	PBP2x-1	tetM	-	S	S
26077_6#243	ERS2476552	S. Asian	2014	1	1	CC1-A	V	alp23	4	4	9	PBP2x-1	tetM	ermB	R	R
26077_6#244	ERS2476553	Black	2014	17	17	CC17-D	III	rib	1	1	2	PBP2x-2	tetM	-	S	S
26077_6#245	ERS2476554	Black	2014	347	19	CC19-E	II	rib	3	9	23	PBP2x-1	tetM	-	S	S
26077_6#246	ERS2476555	S. Asian	2014	19	19	CC19-A	III	rib	3	14	43	PBP2x-1	tetM	ermB, lnuB, lsaE	R	R
26077_6#247	ERS2476556	Black	2014	17	17	CC17-B	III	rib	1	1	2	PBP2x-2	tetM	-	S	S
26077_6#248	ERS2476557	Black	2014	28	19	CC19-E	II	rib	3	9	23	PBP2x-1	tetM	-	S	S
26077_6#249	ERS2476558	White British	2014	1635	23	CC23-A	Ia	alp1	2	10	27	PBP2x-5	tetM	-	S	S
26077_6#250	ERS2476559	White other	2015	255	8/10	CC8/10-F	Ib	alp1	5	13	36	PBP2x-1	tetM	-	S	S
26077_6#251	ERS2476560	White other	2015	19	19	CC19-F	II	rib	3	9	21	PBP2x-1	-	-	S	S
26077_6#252	ERS2476561	Other	2015	498	23	CC23-A	V	alpha	2	10	24	PBP2x-5	tetM	-	S	S
26077_6#253	ERS2476562	S. Asian	2015	28	19	CC19-E	II	rib	3	9	23	PBP2x-1	tetM	-	S	R
26077_6#254	ERS2476563	S. Asian	2015	19	19	CC19-A	III	rib	3	14	43	PBP2x-1	tetM	-	S	S
26077_6#256	ERS2476565	White British	2014	23	23	CC23-A	Ia	alp1	2	10	27	PBP2x-5	tetM	-	S	S
26077_6#258	ERS2476567	White other	2014	17	17	CC17-B	III	rib	1	1	2	PBP2x-2	tetM	-	S	S
26077_6#259	ERS2476568	White British	2014	19	19	CC19-A	III	rib	3	14	43	PBP2x-1	tetM	-	S	S
26077_6#26	ERS2476331	S. Asian	2015	19	19	CC19-A	III	rib	3	14	43	novel-1	tetM	ermB	S	S
26077_6#260	ERS2476569	Black	2015	24	23	CC23-A	Ia	alpha	2	10	26	PBP2x-5	tetM	-	S	S
26077_6#262	ERS2476571	White other	2014	17	17	CC17-B	III	rib	1	1	2	PBP2x-2	tetM	-	S	S
26077_6#263	ERS2476572	White British	2014	19	19	CC19-A	III	rib	3	14	43	PBP2x-1	tetM	-	S	S
26077_6#264	ERS2476573	White other	2014	1	1	CC1-A	V	alp23	4	4	9	PBP2x-1	tetM	ermB	R	R
26077_6#265	ERS2476574	S. Asian	2015	1	1	CC1-D	VI	alpha	4	2	4	PBP2x-1	tetM	-	S	S
26077_6#266	ERS2476575	S. Asian	2015	19	19	CC19-D	III	rib	3	14	43	PBP2x-1	-	ermA	R	S
26077_6#267	ERS2476576	Black	2015	1	1	CC1-A	V	alp23	4	4	9	PBP2x-1	tetM	-	S	S
26077_6#269	ERS2476578	White British	2014	23	23	CC23-B	Ia	alp1	2	10	27	PBP2x-5	-	-	S	S
26077_6#271	ERS2476580	White British	2014	19	19	CC19-D	III	rib	3	14	43	PBP2x-1	tetM	-	S	S
26077_6#272	ERS2476581	White other	2014	17	17	CC17-A	III	rib	1	1	1	PBP2x-2	tetM	-	S	S
26077_6#273	ERS2476582	S. Asian	2014	12	8/10	CC8/10-D	II	alpha	5	13	38	PBP2x-1	tetM	-	S	S
26077_6#274	ERS2476583	S. Asian	2015	19	19	CC19-A	III	rib	3	14	43	PBP2x-1	tetM	-	S	S
26077_6#275	ERS2476584	S. Asian	2014	23	23	CC23-D	III	alp23	2	5	12	PBP2x-5	-	-	S	S
26077_6#276	ERS2476585	White British	2015	23	23	CC23-A	Ia	alp1	2	10	27	PBP2x-5	tetM	-	S	S
26077_6#277	ERS2476586	White British	2015	23	23	CC23-A	Ia	alp1	2	10	27	PBP2x-5	tetM	-	S	S
26077_6#278	ERS2476587	White British	2015	23	23	CC23-A	Ia	alp1	2	10	27	PBP2x-5	tetM	mefA, msrD	R	S
26077_6#279	ERS2476588	S. Asian	2015	88	23	CC23-C	Ia	alp23	2	5	13	PBP2x-5	-	ermT	R	S
26077_6#28	ERS2476333	White British	2015	17	17	CC17-A	III	rib	1	1	1	PBP2x-2	tetM	-	S	S
26077_6#282	ERS2476604	Black	2015	26	26	NA	V	negative	5	7	18	PBP2x-4	tetM	-	S	S
26077_6#284	ERS2476606	White British	2015	19	19	CC19-F	II	rib	3	9	21	PBP2x-1	-	-	S	S
26077_6#285	ERS2476607	Black	2015	23	23	CC23-A	Ia	alp1	2	10	27	PBP2x-5	tetM	-	S	S
26077_6#286	ERS2476608	White British	2015	28	19	CC19-E	II	rib	3	9	23	PBP2x-1	tetM	-	S	S
26077_6#287	ERS2476609	White other	2015	17	17	CC17-A	III	rib	1	1	1	PBP2x-2	tetM	ermB	R	R
26077_6#288	ERS2476610	S. Asian	2014	24	23	CC23-A	Ia	alpha	2	10	26	PBP2x-5	tetM	-	S	S
26077_6#289	ERS2476611	White other	2014	23	23	CC23-A	Ia	alp1	2	10	27	PBP2x-5	tetM	mefA, msrD	R	S
26077_6#29	ERS2476334	Black	2015	255	8/10	CC8/10-F	Ib	alp1	5	13	36	PBP2x-1	-	-	S	S
26077_6#290	ERS2476590	Black	2015	28	19	CC19-E	II	rib	3	9	23	PBP2x-1	tetM	-	S	S
26077_6#292	ERS2476592	S. Asian	2015	1	1	CC1-A	V	alp23	4	4	9	PBP2x-1	tetM	-	S	S
26077_6#293	ERS2476593	Black	2015	23	23	CC23-A	Ia	alp1	2	10	27	PBP2x-5	tetM	-	S	S
26077_6#294	ERS2476594	Black	2015	182	19	CC19-B	III	rib	3	14	43	PBP2x-1	tetM	-	S	S
26077_6#295	ERS2476595	S. Asian	2015	1438	NA	NA	VII	negative	5	12	34	PBP2x-4	-	-	S	S
26077_6#296	ERS2476596	S. Asian	2015	1	1	CC1-A	Ia	alp23	4	11	30	PBP2x-1	-	-	S	S
26077_6#297	ERS2476597	White other	2015	17	17	CC17-A	III	rib	1	1	1	PBP2x-2	tetM	-	S	S
26077_6#298	ERS2476598	Black	2015	1636	17	CC17-B	III	rib	1	1	2	PBP2x-2	tetM	-	R	S
26077_6#299	ERS2476599	S. Asian	2015	24	23	CC23-A	Ia	alpha	2	10	26	PBP2x-5	tetM	-	S	S
26077_6#3	ERS2476308	White British	2015	19	19	CC19-A	III	rib	3	14	43	PBP2x-1	tetM	lsaC	S	R
26077_6#30	ERS2476335	S. Asian	2015	28	19	CC19-E	II	rib	3	9	23	PBP2x-1	tetM	-	S	S
26077_6#300	ERS2476600	White other	2015	569	8/10	CC8/10-B	II	alpha	5	13	39	PBP2x-1	tetM	-	S	S
26077_6#301	ERS2476601	Black	2015	14	1	CC1-D	VI	alp1	4	11	30	PBP2x-1	tetM	-	S	S
26077_6#302	ERS2476612	Black	2015	2	1	CC1-A	V	rib	4	11	30	PBP2x-1	tetM	-	S	S
26077_6#303	ERS2476613	S. Asian	2015	130	130	NA	IX	alpha	5	12	31	PBP2x-4	-	-	S	S
26077_6#304	ERS2476614	White other	2015	26	26	NA	V	negative	5	7	18	PBP2x-4	-	ermA	R	S
26077_6#305	ERS2476615	S. Asian	2015	1637	19	CC19-B	V	rib	3	14	40	PBP2x-1	tetM	mefA, msrD	R	S
26077_6#306	ERS2476616	Black	2015	22	22	NA	II	alpha	5	6	15	PBP2x-4	tetM	ermB	R	R
26077_6#307	ERS2476617	S. Asian	2015	23	23	CC23-A	Ia	alp1	2	10	27	PBP2x-5	tetM	-	S	S
26077_6#308	ERS2476618	White other	2015	19	19	CC19-A	V	alp1	3	14	44	PBP2x-1	tetM	-	S	S
26077_6#309	ERS2476619	White other	2015	23	23	CC23-A	Ia	alp1	2	10	27	PBP2x-5	tetM	-	S	S
26077_6#31	ERS2476336	White other	2015	19	19	CC19-B	V	rib	3	14	40	PBP2x-1	tetM	lsaC	S	R
26077_6#310	ERS2476620	White other	2015	529	19	CC19-C	III	alpha	3	14	41	PBP2x-1	tetO	ermB	S	S
26077_6#314	ERS2476624	White other	2015	1638	17	CC17-A	III	rib	1	1	1	PBP2x-2	tetM	-	S	S
26077_6#315	ERS2476625	S. Asian	2015	23	23	CC23-C	III	alp23	2	5	14	PBP2x-5	tetM	-	S	S
26077_6#318	ERS2476628	Black	2015	2	1	CC1-A	V	rib	4	11	30	PBP2x-1	tetM	-	S	S
26077_6#319	ERS2476629	White British	2015	19	19	CC19-A	III	rib	3	14	43	PBP2x-1	tetM	ermB	R	R
26077_6#32	ERS2476337	White other	2015	1	1	CC1-A	V	alp23	4	4	9	PBP2x-1	tetM	ermB	R	R
26077_6#321	ERS2476631	Other	2015	19	19	CC19-A	V	alp1	3	14	44	PBP2x-1	tetM	ermA, mefA, msrD	R	S
26077_6#322	ERS2476632	S. Asian	2014	23	23	CC23-A	Ia	alp1	2	10	27	PBP2x-5	tetM	-	S	S
26077_6#323	ERS2476633	S. Asian	2014	17	17	CC17-A	III	rib	1	1	1	PBP2x-2	tetO	ermB	R	R
26077_6#324	ERS2476634	S. Asian	2015	498	23	CC23-A	Ia	alpha	2	10	26	PBP2x-5	tetM	-	S	S
26077_6#325	ERS2476635	S. Asian	2015	1639	NA	NA	II	alp1	5	12	35	PBP2x-4	tetM	-	S	S
26077_6#326	ERS2476636	S. Asian	2015	10	8/10	CC8/10-E	II	alp1	5	13	39	PBP2x-1	tetM	-	S	S
26077_6#327	ERS2476637	White British	2015	23	23	CC23-A	Ia	alp1	2	10	27	PBP2x-5	tetM	mefA, msrD	R	S
26077_6#328	ERS2476638	White other	2015	23	23	CC23-A	Ia	alp1	2	10	27	PBP2x-5	tetM	-	S	S
26077_6#329	ERS2476639	S. Asian	2015	23	23	CC23-C	III	alp23	2	5	14	PBP2x-5	tetO	-	S	S
26077_6#33	ERS2476338	White other	2015	1	1	CC1-A	V	alp23	4	4	9	PBP2x-1	tetM	-	S	S
26077_6#330	ERS2476640	White other	2015	28	19	CC19-E	II	rib	3	9	22	PBP2x-1	tetM	-	S	S
26077_6#333	ERS2476643	White other	2015	147	17	CC17-B	III	rib	1	1	2	PBP2x-2	tetM	-	S	S
26077_6#334	ERS2476644	Black	2015	139	1	CC1-A	Ib	alpha	4	11	30	PBP2x-1	tetM	-	S	S
26077_6#335	ERS2476645	S. Asian	2015	2	1	CC1-C	II	alp1	4	11	30	PBP2x-1	tetM	-	S	S
26077_6#336	ERS2476646	S. Asian	2015	1	1	CC1-A	V	alp23	4	4	9	PBP2x-1	tetM	ermB	R	R
26077_6#337	ERS2476647	S. Asian	2015	10	8/10	CC8/10-B	II	alpha	5	13	39	PBP2x-1	tetM	-	S	S
26077_6#338	ERS2476648	White other	2015	10	8/10	CC8/10-B	II	alpha	5	13	39	PBP2x-1	tetM	-	R	R
26077_6#342	ERS2476652	White other	2015	28	19	CC19-E	II	rib	3	9	22	PBP2x-1	-	-	R	R
26077_6#343	ERS2476653	S. Asian	2015	1	1	CC1-D	VI	alpha	4	2	5	PBP2x-1	-	-	S	S
26077_6#344	ERS2476654	S. Asian	2015	130	130	NA	IX	alpha	5	12	31	PBP2x-4	-	-	S	S
26077_6#345	ERS2476655	S. Asian	2015	28	19	CC19-E	II	rib	3	9	23	PBP2x-1	tetM	-	S	S
26077_6#348	ERS2476658	S. Asian	2015	1	1	CC1-A	V	rib	4	4	9	PBP2x-1	tetM	-	S	S
26077_6#35	ERS2476357	White other	2015	17	17	CC17-A	III	rib	1	1	1	PBP2x-2	tetM	-	S	S
26077_6#351	ERS2476661	White other	2015	23	23	CC23-C	III	alp23	2	5	14	PBP2x-2	tetM	-	S	S
26077_6#352	ERS2476662	S. Asian	2015	28	19	CC19-E	II	rib	3	9	22	PBP2x-1	tetM	-	S	S
26077_6#353	ERS2476663	S. Asian	2015	23	23	CC23-A	Ia	alp1	2	10	27	PBP2x-5	tetM	mefA, msrD	R	S
26077_6#354	ERS2476664	S. Asian	2014	19	19	CC19-A	V	alp1	3	14	44	PBP2x-1	tetM	ermA, mefA, msrD	R	S
26077_6#357	ERS2476667	S. Asian	2015	19	19	CC19-A	III	rib	3	14	43	PBP2x-1	tetO	ermB, lsaC	R	S
26077_6#358	ERS2476668	S. Asian	2014	1	1	CC1-A	II	alp23	4	11	30	PBP2x-1	tetM	-	S	S
26077_6#359	ERS2476669	White other	2015	88	23	CC23-C	Ia	alp23	2	5	13	PBP2x-5	-	-	S	S
26077_6#36	ERS2476358	S. Asian	2015	23	23	CC23-A	Ia	alp1	2	10	27	PBP2x-5	tetM	ermB, mefA, msrD	R	R
26077_6#360	ERS2476670	White other	2014	17	17	CC17-A	III	rib	1	1	1	PBP2x-2	tetM	-	S	S
26077_6#361	ERS2476671	S. Asian	2014	1632	1	CC1-A	IV	alp1	4	11	29	PBP2x-1	tetM	-	S	S
26077_6#362	ERS2476672	S. Asian	2014	27	19	CC19-C	V	rib	3	14	42	PBP2x-1	tetO	-	S	S
26077_6#363	ERS2476673	S. Asian	2015	1641	1	CC1-A	IX	alp23	4	4	9	PBP2x-1	tetM	-	S	S
26077_6#365	ERS2476675	S. Asian	2014	1	1	CC1-A	V	alp23	4	4	9	PBP2x-1	tetM	ermB	R	R
26077_6#366	ERS2476676	Black	2014	1	1	CC1-A	V	alp23	4	4	9	PBP2x-1	tetM	-	S	S
26077_6#368	ERS2476678	White other	2014	23	23	CC23-B	Ia	alp1	2	10	27	PBP2x-5	tetM	-	S	S
26077_6#369	ERS2476679	S. Asian	2015	291	17	CC17-A	III	rib	1	1	1	PBP2x-2	tetM	-	S	S
26077_6#370	ERS2476680	Black	2014	23	23	CC23-A	Ia	alpha+alp1	2	10	27	PBP2x-5	tetM	-	S	S
26077_6#371	ERS2476681	Black	2015	22	22	NA	II	alpha	5	6	15	PBP2x-4	tetM	-	S	S
26077_6#372	ERS2476682	S. Asian	2015	19	19	CC19-A	III	rib	3	14	43	PBP2x-1	tetM	-	S	S
26077_6#373	ERS2476683	White other	2014	1	1	CC1-A	II	alp23	4	11	30	PBP2x-1	tetM	ermA	S	S
26077_6#374	ERS2476684	S. Asian	2014	23	23	CC23-A	Ia	alp1	2	10	27	PBP2x-5	tetM	-	S	S
26077_6#378	ERS2476689	Other	2015	17	17	CC17-A	III	rib	1	1	1	PBP2x-2	tetM	-	S	S
26077_6#38	ERS2476360	Black	2015	110	19	CC19-B	V	rib	3	14	40	PBP2x-1	tetM	mefA, msrD	R	S
26077_6#381	ERS2476692	White other	2015	27	19	CC19-C	V	rib	3	14	42	PBP2x-1	tetO	ermB	R	R
26077_6#383	ERS2476694	White British	2015	19	19	CC19-D	III	rib	3	14	43	PBP2x-1	-	-	S	S
26077_6#39	ERS2476340	Black	2014	28	19	CC19-E	II	rib	3	9	23	PBP2x-1	tetM	-	S	S
26077_6#4	ERS2476309	White British	2014	1	1	CC1-A	II	alp23	4	11	30	PBP2x-1	tetM	ermA	R	S
26077_6#40	ERS2476341	S. Asian	2015	4	1	CC1-E	Ia	alp1	4	3	7	PBP2x-4	tetM	-	S	S
26077_6#41	ERS2476342	Black	2015	1	1	CC1-A	III	rib	4	11	30	PBP2x-1	tetM	-	S	S
26077_6#43	ERS2476344	White other	2015	24	23	CC23-A	V	alpha	2	10	24	PBP2x-5	-	-	S	R
26077_6#44	ERS2476345	White other	2015	23	23	CC23-A	Ia	alp1	2	10	27	PBP2x-5	tetM	-	S	S
26077_6#45	ERS2476346	S. Asian	2015	24	23	CC23-A	Ia	alpha	2	10	26	PBP2x-5	tetM	-	S	S
26077_6#46	ERS2476347	Black	2015	110	19	CC19-B	V	rib	3	14	40	PBP2x-1	tetO	ermB	R	R
26077_6#47	ERS2476348	White other	2014	12	8/10	CC8/10-D	II	alpha	5	13	38	PBP2x-1	tetM	-	S	S
26077_6#48	ERS2476349	White other	2014	347	19	CC19-E	II	rib	3	9	23	PBP2x-1	tetM	-	S	S
26077_6#49	ERS2476350	Black	2014	335	19	CC19-B	III	rib	3	14	43	PBP2x-1	tetM	ermA	R	S
26077_6#5	ERS2476310	Black	2015	1	1	CC1-A	V	alp23	4	4	9	PBP2x-1	tetM	-	S	S
26077_6#50	ERS2476351	White British	2014	28	19	CC19-E	II	rib	3	9	23	PBP2x-1	tetM	-	S	S
26077_6#51	ERS2476352	S. Asian	2014	498	23	CC23-A	Ia	alpha	2	10	26	PBP2x-5	tetM	-	S	S
26077_6#52	ERS2476353	Black	2014	3	1	CC1-A	II	alpha	4	11	30	PBP2x-1	tetM	-	S	S
26077_6#53	ERS2476355	White other	2015	23	23	CC23-B	Ia	alp1	2	10	27	PBP2x-5	tetM	-	S	S
26077_6#54	ERS2476356	White other	2014	1439	1	CC1-A	V	alp23+rib	4	4	9	PBP2x-1	tetM	ermB	S	R
26077_6#55	ERS2476361	S. Asian	2014	17	17	CC17-A	III	rib	1	1	1	PBP2x-2	tetO	ermB	R	R
26077_6#57	ERS2476363	White British	2014	19	19	CC19-B	III	rib	3	14	43	PBP2x-1	tetM	mefA, msrD	R	S
26077_6#58	ERS2476364	Other	2015	24	23	CC23-A	Ia	alpha	2	10	26	PBP2x-5	tetM	-	S	S
26077_6#59	ERS2476365	S. Asian	2015	5	1	CC1-E	Ia	alp1	4	3	7	PBP2x-4	tetM	-	S	S
26077_6#60	ERS2476366	White other	2015	17	17	CC17-A	III	rib	1	1	1	PBP2x-2	tetM	-	S	S
26077_6#61	ERS2476367	Other	2015	19	19	CC19-D	III	rib	3	14	43	PBP2x-1	tetM	-	S	S
26077_6#62	ERS2476368	White British	2015	8	8/10	CC8/10-A	Ib	alpha	5	13	38	PBP2x-1	tetM	-	S	S
26077_6#64	ERS2476370	Other	2015	1	1	CC1-A	V	alp23	4	4	9	PBP2x-1	tetM	ermA	R	R
26077_6#67	ERS2476373	White other	2015	8	8/10	CC8/10-A	Ib	alpha	5	13	38	PBP2x-1	tetM	-	S	S
26077_6#68	ERS2476374	White other	2015	28	19	CC19-E	II	rib	3	9	22	PBP2x-1	tetM	-	S	S
26077_6#69	ERS2476375	Black	2014	335	19	CC19-B	III	rib	3	14	43	PBP2x-1	tetM	ermA	R	S
26077_6#7	ERS2476312	S. Asian	2014	23	23	CC23-C	III	alp23	2	5	14	PBP2x-5	tetM	-	S	S
26077_6#70	ERS2476376	White other	2015	17	17	CC17-A	III	rib	1	1	1	PBP2x-2	tetM	-	S	S
26077_6#71	ERS2476377	S. Asian	2014	26	26	NA	V	negative	5	7	18	PBP2x-4	tetM	-	S	S
26077_6#72	ERS2476378	S. Asian	2014	347	19	CC19-E	II	rib	3	9	23	PBP2x-1	tetM	-	S	S
26077_6#73	ERS2476379	Black	2014	24	23	CC23-A	Ia	alpha	2	10	26	PBP2x-5	tetM	-	S	S
26077_6#74	ERS2476380	S. Asian	2014	28	19	CC19-E	II	rib	3	9	23	PBP2x-1	tetM	-	S	S
26077_6#75	ERS2476381	White British	2014	569	8/10	CC8/10-B	II	rib	5	13	39	PBP2x-1	tetM	-	S	S
26077_6#76	ERS2476382	Black	2014	28	19	CC19-E	II	rib	3	9	23	PBP2x-1	tetM	-	S	S
26077_6#78	ERS2476384	Black	2014	26	26	NA	V	negative	5	7	18	PBP2x-4	tetM	-	S	S
26077_6#79	ERS2476385	White British	2014	23	23	CC23-A	Ia	alp1	2	10	27	PBP2x-5	tetM	-	S	S
26077_6#8	ERS2476313	White British	2014	1	1	CC1-A	V	alp23	4	4	9	PBP2x-1	tetM	-	S	S
26077_6#80	ERS2476386	Other	2015	1	1	CC1-A	V	alp23	4	4	9	PBP2x-1	tetM	-	S	S
26077_6#81	ERS2476387	S. Asian	2014	26	26	NA	V	negative	5	7	18	PBP2x-4	tetM	-	S	S
26077_6#82	ERS2476388	S. Asian	2014	1642	NA	NA	III	alp1	5	12	33	PBP2x-4	-	-	S	S
26077_6#83	ERS2476389	White British	2014	130	130	NA	IX	alpha	5	12	31	novel-4	-	-	S	S
26077_6#84	ERS2476390	Black	2014	1	1	CC1-A	V	alp23	4	4	9	PBP2x-1	tetM	-	S	S
26077_6#86	ERS2476392	Other	2014	1	1	CC1-A	V	alp23	4	4	9	PBP2x-1	tetM	-	S	S
26077_6#87	ERS2476393	White British	2014	17	17	CC17-B	III	rib	1	1	2	PBP2x-2	tetM	-	S	S
26077_6#88	ERS2476394	Black	2014	933	23	CC23-C	Ia	alp23	2	5	11	PBP2x-5	tetM	-	S	S
26077_6#89	ERS2476395	S. Asian	2014	889	NA	NA	VI	alp1	5	12	32	PBP2x-4	tetM	-	S	S
26077_6#90	ERS2476396	Black	2014	1643	1	CC1-A	V	rib	4	11	30	PBP2x-1	tetM	-	S	S
26077_6#91	ERS2476397	White British	2014	23	23	CC23-A	Ia	alp1	2	10	27	PBP2x-5	tetM	-	R	S
26077_6#92	ERS2476398	White other	2014	17	17	CC17-A	III	rib	1	1	1	PBP2x-2	tetM	-	S	S
26077_6#93	ERS2476400	Other	2014	24	23	CC23-A	Ia	alpha	2	10	26	PBP2x-5	tetM	-	S	S
26077_6#94	ERS2476401	Black	2014	110	19	CC19-B	V	rib	3	14	40	PBP2x-1	tetM	mefA, msrD	R	S
26077_6#95	ERS2476402	S. Asian	2014	17	17	CC17-A	III	rib	1	1	1	PBP2x-2	tetM	-	S	S
26077_6#97	ERS2476404	White other	2014	28	19	CC19-E	II	rib	3	9	23	PBP2x-1	tetM	-	S	S
26077_6#98	ERS2476405	White other	2015	110	19	CC19-B	V	rib	3	14	40	PBP2x-1	tetM	mefA, msrD	R	S
26077_6#99	ERS2476406	S. Asian	2014	19	19	CC19-A	V	alp1	3	14	44	PBP2x-1	tetM	-	S	S
26189_8#1	ERS2476695	Black	2014	484	17	CC17-B	III	rib	1	1	2	PBP2x-2	tetM	-	S	S
26189_8#173	ERS2476112	S. Asian	2015	196	1	CC1-A	IV	alp1	4	11	29	PBP2x-1	-	-	S	S
26189_8#175	ERS2476114	White other	2015	23	23	CC23-A	Ia	alp1	2	10	27	PBP2x-5	tetM	-	S	S
26189_8#176	ERS2476115	Black	2015	19	19	CC19-A	V	rib	3	14	44	PBP2x-1	tetM	ermA, mefA, msrD	R	S
26189_8#177	ERS2476116	White other	2015	23	23	CC23-A	Ia	alp1	2	10	27	PBP2x-5	tetM	mefA, msrD	R	R
26189_8#178	ERS2476117	White other	2015	17	17	CC17-B	III	rib	1	1	2	PBP2x-2	tetM	-	S	S
26189_8#179	ERS2476118	Black	2015	19	19	CC19-B	V	rib	3	14	40	PBP2x-1	tetM	mefA, msrD	R	S
26189_8#180	ERS2476119	Black	2015	19	19	CC19-A	III	rib	3	14	43	PBP2x-1	tetM	-	S	S
26189_8#181	ERS2476120	White British	2015	12	8/10	CC8/10-D	II	alpha	5	13	38	PBP2x-1	tetM	-	S	S
26189_8#184	ERS2476123	Black	2015	196	1	CC1-A	II	alp1	4	11	30	PBP2x-1	tetM	-	S	S
26189_8#185	ERS2476124	White British	2015	17	17	CC17-B	III	rib	1	1	2	PBP2x-2	tetM	-	S	S
26189_8#187	ERS2476126	White British	2015	28	19	CC19-E	II	rib	3	9	22	PBP2x-1	tetM	-	S	S
26189_8#188	ERS2476127	Other	2015	19	19	CC19-F	III	rib	3	14	43	PBP2x-1	tetM	-	S	S
26189_8#189	ERS2476128	White British	2015	1	1	CC1-A	V	alp23	4	4	9	PBP2x-1	tetM	ermB	R	S
26189_8#190	ERS2476129	S. Asian	2015	8	8/10	CC8/10-A	Ib	alpha	5	13	38	PBP2x-1	tetM	-	S	S
26189_8#191	ERS2476130	Black	2015	1	1	CC1-D	VI	alpha	4	2	5	PBP2x-1	-	-	S	S
26189_8#192	ERS2476131	White other	2015	28	19	CC19-E	II	rib	3	9	22	PBP2x-1	tetM	-	S	S
26189_8#193	ERS2476132	Black	2015	1	1	CC1-A	Ib	alp23	4	11	30	PBP2x-1	tetM	ermB	R	R
26189_8#194	ERS2476133	Other	2015	23	23	CC23-A	Ia	alp1	2	10	27	PBP2x-5	tetM	-	S	S
26189_8#195	ERS2476134	White British	2015	8	8/10	CC8/10-A	Ib	alpha	5	13	38	PBP2x-1	tetM	-	S	S
26189_8#196	ERS2476135	Black	2015	19	19	CC19-F	III	rib	3	14	43	PBP2x-1	tetM	-	S	S
26189_8#197	ERS2476136	White other	2015	8	8/10	CC8/10-A	Ib	alpha	5	13	38	PBP2x-1	tetM	-	S	S
26189_8#199	ERS2476138	White British	2015	28	19	CC19-E	II	rib	3	9	23	PBP2x-1	tetO	ermB	R	R
26189_8#2	ERS2476696	Black	2014	28	19	CC19-E	II	rib	3	9	23	PBP2x-1	tetM	-	S	S
26189_8#203	ERS2476142	White other	2015	17	17	CC17-A	III	rib	1	1	1	PBP2x-2	tetM	-	S	S
26189_8#205	ERS2476144	White British	2015	23	23	CC23-A	Ia	alp1	2	10	27	PBP2x-5	-	-	S	S
26189_8#206	ERS2476145	White other	2015	17	17	CC17-A	III	rib	1	1	2	PBP2x-2	-	-	R	S
26189_8#209	ERS2476148	Black	2015	23	23	CC23-A	Ia	alp1	2	10	27	PBP2x-5	tetM	-	S	S
26189_8#211	ERS2476150	White British	2015	1	1	CC1-A	V	alp23	4	4	9	PBP2x-1	tetM	-	S	S
26189_8#212	ERS2476151	S. Asian	2015	28	19	CC19-E	II	rib	3	9	23	PBP2x-1	tetM	-	S	S
26189_8#213	ERS2476152	White other	2015	529	19	CC19-C	III	rib	3	14	41	PBP2x-1	tetO	-	S	S
26189_8#214	ERS2476153	S. Asian	2015	28	19	CC19-E	II	rib	3	9	23	PBP2x-1	tetM,tetO	ermB	R	R
26189_8#215	ERS2476154	White British	2015	817	1	CC1-C	II	alp1	4	11	30	PBP2x-1	tetM	-	S	S
26189_8#218	ERS2476157	White other	2015	28	19	CC19-E	II	rib	3	9	22	PBP2x-1	tetM	-	S	S
26189_8#219	ERS2476158	White other	2015	23	23	CC23-A	Ia	alp1	2	10	27	PBP2x-5	tetM	mefA, msrD	R	S
26189_8#220	ERS2476159	S. Asian	2015	1	1	CC1-D	VI	alpha	4	2	5	PBP2x-1	-	-	S	S
26189_8#221	ERS2476160	White other	2015	144	23	CC23-B	Ia	rib	2	10	25	PBP2x-5	tetM	-	S	S
26189_8#222	ERS2476161	White other	2015	110	19	CC19-B	V	rib	3	14	40	PBP2x-1	tetO	ermB	R	R
26189_8#224	ERS2476163	S. Asian	2015	19	19	CC19-D	III	rib	3	14	43	PBP2x-1	-	ermA	R	S
26189_8#225	ERS2476164	Black	2015	464	23	CC23-A	Ia	alpha	2	10	26	PBP2x-5	tetM	-	S	S
26189_8#226	ERS2476165	White other	2015	19	19	CC19-A	V	alp1	3	14	44	PBP2x-1	tetM	ermA, mefA, msrD	R	S
26189_8#227	ERS2476166	White other	2015	1	1	CC1-A	V	alp23	4	4	9	PBP2x-1	tetM	-	S	S
26189_8#228	ERS2476167	Black	2015	17	17	CC17-A	III	rib	1	1	1	PBP2x-2	tetO	ermB	S	R
26189_8#229	ERS2476168	S. Asian	2015	24	23	CC23-A	Ia	alpha	2	10	26	PBP2x-5	tetM	-	S	S
26189_8#231	ERS2476170	White British	2015	19	19	CC19-A	V	alp1	3	14	44	PBP2x-1	tetM	-	S	S
26189_8#232	ERS2476171	White other	2015	297	1	CC1-F	IV	alp1	4	11	28	PBP2x-1	tetM	-	S	S
26189_8#234	ERS2476173	S. Asian	2014	7	8/10	CC8/10-C	V	alp23	5	13	39	PBP2x-1	-	-	S	S
26189_8#235	ERS2476174	S. Asian	2015	1	1	CC1-D	VI	alpha	4	2	4	PBP2x-1	-	-	S	S
26189_8#237	ERS2476176	Black	2015	28	19	CC19-E	II	rib	3	9	23	PBP2x-1	tetM	-	S	S
26189_8#239	ERS2476178	White other	2015	95	17	CC17-B	III	rib	1	1	2	PBP2x-2	tetM	-	S	S
26189_8#240	ERS2476179	Black	2015	167	1	CC1-A	V	rib	4	11	30	PBP2x-1	-	-	S	S
26189_8#241	ERS2476180	Black	2015	12	8/10	CC8/10-C	II	alpha	5	13	37	PBP2x-1	tetO	-	S	S
26189_8#242	ERS2476181	Black	2015	17	17	CC17-D	III	rib	1	1	2	PBP2x-2	tetM	-	S	S
26189_8#243	ERS2476182	S. Asian	2015	5	1	CC1-E	Ia	alp1	4	3	7	PBP2x-4	tetM	-	S	S
26189_8#244	ERS2476183	White other	2015	23	23	CC23-C	III	alp23	2	5	14	PBP2x-5	tetM	-	S	S
26189_8#246	ERS2476185	White other	2015	196	1	CC1-B	IV	alp1	4	11	29	PBP2x-1	tetM	-	S	S
26189_8#248	ERS2476187	Black	2015	17	17	CC17-C	III	rib	1	1	2	PBP2x-2	tetM	-	S	S
26189_8#249	ERS2476188	White other	2015	130	130	NA	IX	alpha	5	12	31	PBP2x-4	-	-	S	S
26189_8#250	ERS2476189	S. Asian	2015	23	23	CC23-A	Ia	alp1	2	10	27	PBP2x-5	tetM	-	S	S
26189_8#251	ERS2476190	Other	2015	12	8/10	CC8/10-C	II	alpha	5	13	37	PBP2x-1	tetO	-	S	S
26189_8#252	ERS2476191	Black	2015	136	1	CC1-B	IV	alp1	4	11	29	PBP2x-159	tetM	ermA	R	R
26189_8#253	ERS2476192	Other	2015	1	1	CC1-A	V	alp23	4	4	9	PBP2x-1	tetM	ermB	R	R
26189_8#255	ERS2476194	White British	2015	23	23	CC23-A	Ia	alp1	2	10	27	PBP2x-5	tetM	-	S	S
26189_8#256	ERS2476195	White British	2015	17	17	CC17-A	III	rib	1	1	1	PBP2x-2	tetM	-	S	S
26189_8#257	ERS2476196	White other	2015	144	23	CC23-B	Ia	rib	2	10	25	PBP2x-5	-	lsaC	S	R
26189_8#258	ERS2476197	White British	2015	23	23	CC23-A	Ia	alp1	2	10	27	PBP2x-5	tetM	-	S	S
26189_8#259	ERS2476198	White other	2015	23	23	CC23-A	Ia	alp1	2	10	27	PBP2x-5	tetM	-	S	S
26189_8#261	ERS2476200	White British	2015	529	19	CC19-C	III	alpha	3	14	41	PBP2x-1	tetO	ermB	S	S
26189_8#264	ERS2476203	Black	2015	23	23	CC23-A	Ia	alp1	2	10	27	PBP2x-5	tetM	-	S	S
26189_8#265	ERS2476204	S. Asian	2015	24	23	CC23-A	Ia	alpha	2	10	26	PBP2x-5	tetM	-	S	S
26189_8#266	ERS2476205	Black	2015	1	1	CC1-A	Ib	alp23	4	11	30	PBP2x-1	tetM	ermB	R	R
26189_8#267	ERS2476206	White British	2015	1	1	CC1-A	V	alp23	4	4	9	PBP2x-1	tetM	ermB	R	R
26189_8#270	ERS2476209	White British	2015	136	1	CC1-B	IV	alp1	4	11	29	PBP2x-1	tetM	ermA	R	R
26189_8#271	ERS2476210	White other	2015	130	130	NA	IX	alpha	5	12	31	PBP2x-4	-	-	S	S
26189_8#272	ERS2476211	Black	2015	17	17	CC17-A	III	rib	1	1	1	PBP2x-2	tetM	-	S	S
26189_8#273	ERS2476212	White other	2015	17	17	CC17-A	III	rib	1	1	1	PBP2x-2	tetM	-	S	S
26189_8#276	ERS2476215	S. Asian	2015	22	22	NA	II	alpha	5	6	15	PBP2x-4	tetM	ermB	R	R
26189_8#277	ERS2476216	White British	2015	12	8/10	CC8/10-C	II	alpha	5	13	37	PBP2x-1	tetO	-	S	S
26189_8#278	ERS2476217	S. Asian	2015	28	19	CC19-E	II	rib	3	9	22	PBP2x-1	tetM	-	S	S
26189_8#281	ERS2476220	S. Asian	2015	24	23	CC23-A	Ia	alpha	2	10	26	PBP2x-5	tetM	-	S	S
26189_8#282	ERS2476221	White other	2015	23	23	CC23-A	Ia	alp1	2	10	27	PBP2x-5	tetM	-	S	S
26189_8#284	ERS2476223	White other	2015	515	17	CC17-A	III	rib	1	1	1	PBP2x-2	tetM	-	S	S
26189_8#285	ERS2476224	White other	2015	23	23	CC23-C	III	alp23	2	5	14	PBP2x-5	tetM	-	S	S
26189_8#286	ERS2476225	Black	2015	335	19	CC19-B	III	rib	3	14	43	PBP2x-1	tetM	ermA	R	IR
26189_8#287	ERS2476226	Black	2015	10	8/10	CC8/10-A	Ib	alpha	5	13	38	PBP2x-1	-	-	S	S
26189_8#288	ERS2476227	White British	2015	1	1	CC1-A	V	alp23	4	4	9	PBP2x-1	-	-	S	S
26189_8#289	ERS2476228	White British	2015	2	1	CC1-C	II	alp1	4	11	30	PBP2x-1	tetM	-	S	S
26189_8#290	ERS2476229	White other	2015	1	1	CC1-A	V	alp23	4	4	9	PBP2x-1	tetM	ermB	S	S
26189_8#292	ERS2476231	S. Asian	2014	19	19	CC19-A	III	rib	3	14	43	PBP2x-1	tetM	-	S	S
26189_8#293	ERS2476232	Black	2015	10	8/10	CC8/10-A	Ib	alpha	5	13	38	PBP2x-1	tetO	-	S	S
26189_8#294	ERS2476233	White other	2015	110	19	CC19-B	V	rib	3	14	40	PBP2x-1	tetM	mefA, msrD	R	S
26189_8#295	ERS2476234	White other	2015	8	8/10	CC8/10-A	Ib	alpha	5	13	38	PBP2x-1	tetM	-	S	S
26189_8#296	ERS2476235	White other	2015	8	8/10	CC8/10-A	Ib	alpha	5	13	38	PBP2x-1	tetM	-	S	S
26189_8#297	ERS2476236	Black	2015	1	1	CC1-A	V	alp23	4	4	9	PBP2x-1	tetM	-	S	S
26189_8#298	ERS2476237	S. Asian	2015	335	19	CC19-B	III	rib	3	14	43	PBP2x-1	tetM	ermA	S	S
26189_8#299	ERS2476238	S. Asian	2015	7	8/10	CC8/10-C	Ia	alpha	5	13	39	PBP2x-1	-	-	S	S
26189_8#3	ERS2476697	S. Asian	2014	1	1	CC1-A	V	alp23	4	4	9	PBP2x-1	tetM	-	S	S
26189_8#301	ERS2476240	S. Asian	2015	23	23	CC23-A	Ia	alp1	2	10	27	PBP2x-5	tetM	-	S	S
26189_8#302	ERS2476241	White other	2015	8	8/10	CC8/10-A	Ib	alpha	5	13	38	PBP2x-1	tetM	-	S	S
26189_8#303	ERS2476243	White other	2015	1354	17	CC17-A	III	rib	1	1	1	PBP2x-2	tetM	-	S	S
26189_8#304	ERS2476244	White other	2015	17	17	CC17-A	III	rib	1	1	1	PBP2x-2	tetM	-	S	S
26189_8#305	ERS2476245	Black	2015	1	1	CC1-A	II	alp23	4	11	30	PBP2x-1	tetM	ermA	R	S
26189_8#306	ERS2476246	S. Asian	2015	1	1	CC1-A	V	alp23	4	4	9	PBP2x-1	tetM	ermA	R	S
26189_8#308	ERS2476248	White other	2015	1	1	CC1-D	VI	alpha	4	2	5	PBP2x-1	-	-	S	S
26189_8#309	ERS2476249	S. Asian	2015	130	130	NA	IX	alpha	5	12	31	PBP2x-4	-	-	S	S
26189_8#311	ERS2476251	White other	2015	17	17	CC17-A	III	rib	1	1	1	PBP2x-2	tetM	-	S	S
26189_8#312	ERS2476252	White other	2015	12	8/10	CC8/10-C	II	alpha	5	13	37	PBP2x-1	tetO	ermA	R	S
26189_8#313	ERS2476253	Black	2015	28	19	CC19-E	II	rib	3	9	23	PBP2x-1	tetM	-	S	S
26189_8#316	ERS2476256	Black	2015	19	19	CC19-A	V	alp1	3	14	44	PBP2x-1	tetM	ermA, mefA, msrD	R	S
26189_8#317	ERS2476257	White British	2015	28	19	CC19-E	II	rib	3	9	22	PBP2x-1	tetM	-	S	S
26189_8#318	ERS2476259	White other	2015	1	1	CC1-A	V	alp23	4	4	9	PBP2x-1	tetM	-	S	S
26189_8#319	ERS2476260	Black	2015	1	1	CC1-A	V	alp23	4	4	9	PBP2x-1	tetM	-	S	S
26189_8#320	ERS2476261	Black	2015	28	19	CC19-E	II	rib	3	9	23	PBP2x-1	tetM,tetO	ermB	R	R
26189_8#321	ERS2476262	Black	2015	3	1	CC1-A	V	rib	4	11	30	PBP2x-1	tetM	-	S	S
26189_8#323	ERS2476264	White other	2015	23	23	CC23-C	III	alp23	2	5	14	PBP2x-5	tetM	-	S	S
26189_8#324	ERS2476265	Other	2014	28	19	CC19-E	II	rib	3	9	23	PBP2x-1	tetM	-	S	S
26189_8#326	ERS2476267	White other	2014	17	17	CC17-A	III	rib	1	1	1	PBP2x-2	tetM	-	S	S
26189_8#327	ERS2476268	Black	2015	8	8/10	CC8/10-A	Ib	alpha	5	13	38	PBP2x-1	tetM	-	S	S
26189_8#328	ERS2476269	White British	2015	19	19	CC19-D	III	rib	3	14	43	PBP2x-1	-	-	S	S
26189_8#329	ERS2476270	S. Asian	2015	1	1	CC1-A	V	alp23	4	4	9	PBP2x-1	tetM	-	S	S
26189_8#330	ERS2476271	White other	2015	88	23	CC23-C	Ia	alp23	2	5	13	PBP2x-5	-	-	S	S
26189_8#331	ERS2476272	Black	2015	144	23	CC23-B	Ia	rib	2	10	25	PBP2x-5	tetM	-	S	S
26189_8#332	ERS2476273	S. Asian	2015	4	1	CC1-E	Ia	alp1	4	3	7	PBP2x-4	-	-	R	S
26189_8#333	ERS2476274	White other	2015	17	17	CC17-B	III	rib	1	1	2	PBP2x-2	tetM	-	S	S
26189_8#335	ERS2476276	Black	2015	1	1	CC1-D	VI	negative	4	2	5	PBP2x-1	-	-	S	S
26189_8#337	ERS2476278	Black	2015	109	17	CC17-A	III	rib	1	1	1	PBP2x-39	tetM	-	S	S
26189_8#338	ERS2476279	White other	2015	1	1	CC1-A	V	alp23	4	4	9	PBP2x-1	tetM	ermB	R	R
26189_8#339	ERS2476280	Black	2015	28	19	CC19-E	II	rib	3	9	23	PBP2x-1	tetO	ermB	R	R
26189_8#340	ERS2476281	Black	2015	28	19	CC19-E	II	rib	3	9	23	PBP2x-1	tetM	-	S	S
26189_8#341	ERS2476282	White other	2015	1644	1	CC1-A	V	alp23	4	4	9	PBP2x-1	-	-	S	S
26189_8#342	ERS2476283	S. Asian	2015	978	23	CC23-C	III	alp23	2	5	14	PBP2x-5	-	-	S	S
26189_8#343	ERS2476284	White other	2015	24	23	CC23-A	Ia	alpha	2	10	26	PBP2x-5	tetM	-	S	S
26189_8#346	ERS2476287	White British	2015	17	17	CC17-A	III	rib	1	1	1	PBP2x-2	tetM	-	S	S
26189_8#347	ERS2476288	White other	2014	8	8/10	CC8/10-A	Ib	alpha	5	13	38	PBP2x-1	tetM	-	S	S
26189_8#348	ERS2476289	White other	2014	31	17	CC17-A	III	rib	1	1	1	PBP2x-2	tetM	-	S	S
26189_8#350	ERS2476291	White other	2015	17	17	CC17-A	III	rib	1	1	1	PBP2x-2	tetM	-	S	S
26189_8#352	ERS2476293	S. Asian	2015	1	1	CC1-D	VI	alpha	4	2	5	PBP2x-1	-	-	S	S
26189_8#353	ERS2476294	White British	2014	529	19	CC19-C	III	alpha	3	14	41	PBP2x-1	tetO	ermB	S	S
26189_8#354	ERS2476295	White other	2015	23	23	CC23-A	Ia	alp1	2	10	27	PBP2x-5	tetM	-	S	S
26189_8#355	ERS2476296	S. Asian	2015	24	23	CC23-A	V	alpha	2	10	24	PBP2x-5	tetM	-	S	S
26189_8#356	ERS2476297	S. Asian	2014	28	19	CC19-E	II	rib	3	9	22	PBP2x-1	-	-	S	S
26189_8#358	ERS2476299	Black	2014	17	17	CC17-B	III	rib	1	1	2	PBP2x-2	-	-	S	S
26189_8#359	ERS2476300	Other	2014	NF	1	CC1-A	V	alp23	4	4	9	PBP2x-1	-	ermA	R	R
26189_8#360	ERS2476301	White British	2014	23	23	CC23-A	Ia	alp1	2	10	27	PBP2x-5	tetM	-	S	S
26189_8#361	ERS2476302	S. Asian	2014	17	17	CC17-B	III	rib	1	1	2	PBP2x-2	tetM	-	S	S
26189_8#362	ERS2476303	White British	2014	1645	8/10	CC8/10-C	II	alpha	5	13	37	PBP2x-1	tetO	-	S	S
26189_8#364	ERS2476305	White British	2014	19	19	CC19-D	III	rib	3	14	43	PBP2x-1	tetM	-	S	S
26189_8#5	ERS2476699	Black	2015	1646	19	CC19-E	II	rib	3	9	23	PBP2x-1	tetM	-	S	S
26189_8#7	ERS2476701	White other	2014	23	23	CC23-C	III	alp23	2	5	14	PBP2x-5	tetM	-	S	S
26237_7#5	ERS2476482	Black	2014	19	19	CC19-F	III	rib	3	14	43	PBP2x-1	tetM	-	S	S
